# Supplementary material for: Carbon Fixation in the Chemolithoautotrophic Bacterium Aquifex aeolicus Involves Two Low-Potential Ferredoxins as Partners of the PFOR and OGOR Enzymes
Source: Life (Basel). 2023 Feb 23;13(3):627. doi: 10.3390/life13030627 (PMC10052474; doi:10.3390/life13030627)
Supplement: Supplementary file 1 [file life-13-00627-s001.zip]

Archive with 3 entries (2 files):
- life-2221381-supplementary updated/
- life-2221381-supplementary updated/Supplementary Figures_revised.pptx
- life-2221381-supplementary updated/Supplementary tables_revised.pdf
